# Supplementary material for: Mechanisms of mepA Overexpression and Membrane Potential Reduction Leading to Ciprofloxacin Heteroresistance in a Staphylococcus aureus Isolate
Source: Int J Mol Sci. 2025 Mar 6;26(5):2372. doi: 10.3390/ijms26052372 (PMC11901101; doi:10.3390/ijms26052372)
Supplement: Supplementary file 1 [file ijms-26-02372-s001.zip]

Archive with 1 entries (1 files):
- ijms-3497727-supplementary.pdf
